# Supplementary material for: The stage analysis and countermeasures of coal spontaneous combustion based on “five stages” division
Source: PLoS One. 2018 Aug 23;13(8):e0202724. doi: 10.1371/journal.pone.0202724 (PMC6107200; doi:10.1371/journal.pone.0202724)
Supplement: S1 File — (XLSX) [file pone.0202724.s001.xlsx]

## Sheet: Fig 2
Temperature	E	E	Mean	Standard Deviation
℃	kJ/mol	kJ/mol
	NO.1-1	NO.1-2
35	-17.5091	-10.106	-13.8076	5.23481
45	-47.9707	-53.46	-50.7154	3.88152
55	-88.3421	-70.12	-79.231	12.8849
65	31.7421	39.563	35.6525	5.53021
75	-62.7207	-51.9843	-57.3525	7.5918
85	-44.91	-30.618	-37.764	10.106
95	-115.925	-104.25	-110.087	8.2553
105	-115.177	-100.76	-107.968	10.194
115	-145.59	-136.21	-140.9	6.63245
Temperature	E	E	Mean	Standard Deviation
℃	kJ/mol	kJ/mol
	NO.2-1	NO.2-2
50	-7.44279	-10.6674	-9.05511	2.28017
60	1.99443	0.63444	1.31444	0.96166
70	3.49667	2.5591	3.02788	0.66296
80	-9.55738	-5.19517	-7.37627	3.08455
90	-7.06428	-7.80899	-7.43663	0.52659
100	-8.19375	-5.50528	-6.84952	1.90104
115	-9.21478	-7.36197	-8.28837	1.31014
Temperature	E	E	Mean	Standard Deviation
℃	kJ/mol	kJ/mol
	NO.3-1	NO.3-2
45	-2.24678	-4.25347	-3.25013	1.41894
55	0.24506	-2.15889	-0.95691	1.69985
65	-2.16972	1.30188	-0.43392	2.45479
75	-5.06909	-5.43229	-5.25069	0.25682
85	-5.89249	-4.18324	-5.03787	1.20862
95	-5.32765	-8.86884	-7.09825	2.504
105	-9.12596	-10.1096	-9.61778	0.69554
115	-3.95414	-10.4919	-7.22301	4.62288
125	-11.7139	-6.72313	-9.21852	3.52901

## Sheet: Fig 3
Time	Temperature	Temperature	Mean	Standard Deviation			Temperature	Temperature	Mean	Standard Deviation			Temperature	Temperature	Mean	Standard Deviation			Temperature	Temperature	Mean	Standard Deviation			Temperature	Temperature	Mean	Standard Deviation			Temperature	Temperature	Mean	Standard Deviation			Temperature	Temperature	Mean	Standard Deviation
min	℃	℃	Temperature				℃	℃	Temperature				℃	℃	Temperature				℃	℃	Temperature				℃	℃	Temperature				℃	℃	Temperature				℃	℃	Temperature
	0.0215		℃				0.056						0.072						0.0935						0.118						0.131						0.1525
	1	2					1	2					1	2					1	2					1	2					1	2					1	2
0	20.8	22	21.4	0.84853			24.5	25.9	25.2	0.98995			17.8	18	17.9	0.14142			20.8	21.6	21.2	0.56569			22.8	21.2	22	1.13137			21.1	21.9	21.5	0.56569			20.8	22.3	21.55	1.06066
5	21.2	21.8	21.5	0.42426			25.6	27	26.3	0.98995			18.7	18.4	18.55	0.21213			24.2	25.2	24.7	0.70711			23.7	22.8	23.25	0.6364			22.4	22.9	22.65	0.35355			21.4	21.7	21.55	0.21213
10	23.8	23.5	23.65	0.21213			34.9	34.7	34.8	0.14142			26.2	27.3	26.75	0.77782			26.8	27.7	27.25	0.6364			33.8	33.6	33.7	0.14142			28.8	28.4	28.6	0.28284			25.1	25.7	25.4	0.42426
15	33.4	35.3	34.35	1.3435			54.5	55.4	54.95	0.6364			44.3	44.2	44.25	0.07071			40.4	40.8	40.6	0.28284			55.1	54.9	55	0.14142			43.2	43.6	43.4	0.28284			39.3	39.9	39.6	0.42426
20	50.6	51.2	50.9	0.42426			80.3	80.4	80.35	0.07071			78.5	78.3	78.4	0.14142			60.6	61.1	60.85	0.35355			63.6	63.2	63.4	0.28284			58.6	59.3	58.95	0.49497			55	55.6	55.3	0.42426
25	72.2	72.8	72.5	0.42426			99.7	101.2	100.45	1.06066			85.5	85.8	85.65	0.21213			78.2	78.7	78.45	0.35355			75.6	74.8	75.2	0.56569			70.4	71.9	71.15	1.06066			68.7	69.6	69.15	0.6364
30	86.5	86.8	86.65	0.21213			102.2	103	102.6	0.56569			93.9	95.1	94.5	0.84853			90.5	90.7	90.6	0.14142			87.8	86.8	87.3	0.70711			79.4	80.3	79.85	0.6364			77.3	78	77.65	0.49497
35	94	94	94	0			102.5	102.2	102.35	0.21213			101	101.8	101.4	0.56569			94.7	96	95.35	0.91924			92	92.1	92.05	0.07071			85.5	86.5	86	0.70711			84.1	84.7	84.4	0.42426
40	98.8	99.9	99.35	0.77782			102.7	104.1	103.4	0.98995			102.5	103.6	103.05	0.77782			97.8	97	97.4	0.56569			96.5	95.5	96	0.70711			91.6	92.4	92	0.56569			90.8	91.9	91.35	0.77782
45	100.7	101.9	101.3	0.84853			102.9	102.9	102.9	0			103.5	103.1	103.3	0.28284			98.2	99.1	98.65	0.6364			98.8	98.1	98.45	0.49497			94.6	94.4	94.5	0.14142			94.1	93.8	93.95	0.21213
50	101.2	100.9	101.05	0.21213			103.2	104	103.6	0.56569			105.3	106.6	105.95	0.91924			99.2	99.3	99.25	0.07071			100.5	98.5	99.5	1.41421			97.5	97.3	97.4	0.14142			96.5	97.9	97.2	0.98995
55	102.8	103.4	103.1	0.42426			103.7	103.7	103.7	0			106.3	106.1	106.2	0.14142			100.8	101.5	101.15	0.49497			103.3	101.1	102.2	1.55563			99.2	100.4	99.8	0.84853			98.1	99.1	98.6	0.70711
60	107	107	107	0			108.8	109.5	109.15	0.49497			108.7	108.5	108.6	0.14142			103	102.6	102.8	0.28284			105.8	102	103.9	2.68701			100.5	101.4	100.95	0.6364			99.1	98.7	98.9	0.28284
65	109.8	111.9	110.85	1.48492			114.7	115.7	115.2	0.70711			113	113.2	113.1	0.14142			105.8	106	105.9	0.14142			106.6	106.5	106.55	0.07071			101.3	102.6	101.95	0.91924			101.9	101.9	101.9	0
70	113.8	113.9	113.85	0.07071			123.2	124.1	123.65	0.6364			120.8	120.6	120.7	0.14142			108.8	109.9	109.35	0.77782			108	108.5	108.25	0.35355			99.8	100.1	99.95	0.21213			102.3	103.3	102.8	0.70711
75	117.8	118.7	118.25	0.6364			130	130.5	130.25	0.35355			125.6	125.8	125.7	0.14142			111.8	110.8	111.3	0.70711			110.1	110.5	110.3	0.28284			99.4	99.4	99.4	0			102.4	103.7	103.05	0.91924
80	120.8	121	120.9	0.14142			135.6	136.4	136	0.56569			131.8	131.6	131.7	0.14142			116.8	116.8	116.8	0			113.5	112.5	113	0.70711			99.3	99	99.15	0.21213			102.7	104.1	103.4	0.98995
85	123.1	123.1	123.1	0			139.6	141.1	140.35	1.06066			135.6	137.1	136.35	1.06066			120.1	120.9	120.5	0.56569			118.5	117.8	118.15	0.49497			101.4	102.5	101.95	0.77782			103.1	103.9	103.5	0.56569
90	125.2	125.7	125.45	0.35355			142.5	143.4	142.95	0.6364			139.7	139.7	139.7	0			122.2	123.7	122.95	1.06066			120.2	120	120.1	0.14142			101.6	102.8	102.2	0.84853			103.2	103	103.1	0.14142
95	127.1	127.7	127.4	0.42426			143.5	143.5	143.5	0			140.5	141.7	141.1	0.84853			122.5	122	122.25	0.35355			121.7	120.7	121.2	0.70711			101.7	101.2	101.45	0.35355			103.2	102.8	103	0.28284
100	128.5	128.8	128.65	0.21213			144.3	145.5	144.9	0.84853			140.9	140.5	140.7	0.28284			122.8	122.6	122.7	0.14142			122	121.7	121.85	0.21213			101.7	102	101.85	0.21213			103.3	103.6	103.45	0.21213
105	129.8	131.6	130.7	1.27279			145.8	146.6	146.2	0.56569			141.5	141	141.25	0.35355			123.7	124.1	123.9	0.28284			122.5	123.2	122.85	0.49497			101.8	102.3	102.05	0.35355			103.5	104.4	103.95	0.6364
110																															101.7	102.7	102.2	0.70711			103.6	105	104.3	0.98995
115																															101.7	103	102.35	0.91924			103.4	104.8	104.1	0.98995
120																															101.6	102.6	102.1	0.70711			104.1	104.7	104.4	0.42426
125																															101.5	101	101.25	0.35355			104.9	105.2	105.05	0.21213
130																															101.3	101.9	101.6	0.42426			105.7	106.4	106.05	0.49497
135																															102.2	102.3	102.25	0.07071			106.8	108	107.4	0.84853
140																															103.8	104.7	104.25	0.6364			107.5	109	108.25	1.06066
145																															121.2	122.3	121.75	0.77782			112.2	112.5	112.35	0.21213
150																															124	124.7	124.35	0.49497			115	115.6	115.3	0.42426
155																															127.9	127.9	127.9	0			119.7	120.4	120.05	0.49497
160																															139.6	139.7	139.65	0.07071			125.6	125.8	125.7	0.14142
165																															142	141.5	141.75	0.35355			133.3	134.1	133.7	0.56569

## Sheet: Fig 4
			Mean	Standard Deviation					Mean	Standard Deviation					Mean	Standard Deviation					Mean	Standard Deviation					Mean	Standard Deviation					Mean	Standard Deviation
Temperature	C2H4	C2H4	Temperature	C2H4			C2H4	C2H4	Temperature	C2H4			C2H4	C2H4	Temperature	C2H4			C2H4	C2H4	Temperature	C2H4			C2H4	C2H4	Temperature	C2H4			C2H4	C2H4	Temperature	C2H4
℃	ppm	ppm	℃	ppm			ppm	ppm	℃	ppm			ppm	ppm	℃	ppm			ppm	ppm	℃	ppm			ppm	ppm	℃	ppm			ppm	ppm	℃	ppm
	Sample A-1	Sample A-2	Sample A				Sample B-1	Sample B-2	Sample B				Sample C-1	Sample C-2	Sample C				Sample D-1	Sample D-2	Sample D				Sample E-1	Sample E-2	Sample E				Sample F-1	Sample F-2	Sample F
30	0	0	0	0			0	0	0	0			0	0	0	0			0	0	0	0			0	0	0	0			0	0	0	0
40	0	0	0	0			0	0	0	0			0	0	0	0			0	0	0	0			0	0	0	0			0	0	0	0
50	0	0	0	0			0	0	0	0			0	0	0	0			0	0	0	0			0	0	0	0			0	0	0	0
60	0	0	0	0			0	0	0	0			0	0	0	0			0	0	0	0			0	0	0	0			0	0	0	0
70	0	0	0	0			0	0	0	0			0	0	0	0			0	0	0	0			0	0	0	0			0	0	0	0
80	0	0	0	0			0	0	0	0			0	0	0	0			0	0	0	0			0	0	0	0			0	0	0	0
90	0	0	0	0			0	0	0	0			0.33	0.08	0.205	0.17678			0	0	0	0			0	0	0	0			0	0	0	0
100	0.06	0.12	0.09	0.04243			0	0.31	0.155	0.2192			0.41	0.29	0.35	0.08485			0.29	0.07	0.18	0.15556			0	0.05	0.025	0.03536			0.25	0.06	0.155	0.13435
110	0.23	0.28	0.255	0.03536			0.65	0.55	0.6	0.07071			0.51	0.78	0.645	0.19092			0.44	0.11	0.275	0.23335			0	0.18	0.09	0.12728			0.87	0.71	0.79	0.11314
120	0.69	0.74	0.715	0.03536			0.89	1.26	1.075	0.26163			1.38	1.37	1.375	0.00707			0.88	0.66	0.77	0.15556			0.59	0.67	0.63	0.05657			1.36	1.01	1.185	0.24749
130	1.38	1.53	1.455	0.10607			2.86	2.79	2.825	0.0495			2.77	3.39	3.08	0.43841			1.97	1.39	1.68	0.41012			1.19	1.34	1.265	0.10607			3.59	3.04	3.315	0.38891
140	2.84	2.92	2.88	0.05657			4.76	4.83	4.795	0.0495			4.85	5.39	5.12	0.38184			3.16	2.27	2.715	0.62933			1.97	2.63	2.3	0.46669			5.57	4.96	5.265	0.43134
150	5.04	5.18	5.11	0.09899			8.57	8.71	8.64	0.09899			8.76	8.45	8.605	0.2192			5.6	4.17	4.885	1.01116			3.69	4.71	4.2	0.72125			8.34	8.51	8.425	0.12021
160	8.61	8.52	8.565	0.06364			13.29	13.83	13.56	0.38184			14.01	11.92	12.965	1.47785			8.26	6.84	7.55	1.00409			6.37	8.05	7.21	1.18794			11.22	12.77	11.995	1.09602
170	12.24	12.32	12.28	0.05657			16.37	16.69	16.53	0.22627			16.8	17.09	16.945	0.20506			12.57	11.51	12.04	0.74953			11.16	11.97	11.565	0.57276			17.19	16.58	16.885	0.43134
180	17.96	17.92	17.94	0.02828			28.98	29.87	29.425	0.62933			30.16	25.04	27.6	3.62039			17.79	17.55	17.67	0.16971			17.47	17.84	17.655	0.26163			23.33	27.57	25.45	2.99813
190	20.63	21.33	20.98	0.49497			32.83	32.39	32.61	0.31113			32.24	31.53	31.885	0.50205			23.43	27.01	25.22	2.53144			28.2	22.53	25.365	4.0093			31.29	32.45	31.87	0.82024
200							43.75	45.36	44.555	1.13844			45.9	45.92	45.91	0.01414			25.1	28.64	26.87	2.50316			29.82	23.68	26.75	4.34164			45.93	44.3	45.115	1.15258

## Sheet: Fig 5
			Mean	Standard Deviation					Mean	Standard Deviation					Mean	Standard Deviation					Mean	Standard Deviation					Mean	Standard Deviation					Mean	Standard Deviation
Temperature	CO	CO	Temperature	CO			CO	CO	Temperature	CO			CO	CO	Temperature	CO			CO	CO	Temperature	CO			CO	CO	Temperature	CO			CO	CO	Temperature	CO
℃	ppm	ppm	℃	ppm			ppm	ppm	℃	ppm			ppm	ppm	℃	ppm			ppm	ppm	℃	ppm			ppm	ppm	℃	ppm			ppm	ppm	℃	ppm
	Sample A-1	Sample A-2	Sample A				Sample B-1	Sample B-2	Sample B				Sample C-1	Sample C-2	Sample C				Sample D-1	Sample D-2	Sample D				Sample E-1	Sample E-2	Sample E				Sample F-1	Sample F-2	Sample F
30	2.85	2.86	2.855	0.00707			10.11	10.83	10.47	0.50912			12.98	10.83	11.905	1.52028			8.27	8.73	8.5	0.32527			2.88	3.25	3.065	0.26163			4.41	7.99	6.2	2.53144
40	6.97	6.86	6.915	0.07778			18.73	19.85	19.29	0.79196			23.18	18.49	20.835	3.31633			16.61	17.14	16.875	0.37477			6.52	6	6.26	0.3677			8.32	14.82	11.57	4.59619
50	13.81	13.65	13.73	0.11314			34.29	36.74	35.515	1.73241			44.08	35.14	39.61	6.32153			30.59	31.52	31.055	0.65761			13.15	11.95	12.55	0.84853			15.7	27.86	21.78	8.59842
60	25.24	25.03	25.135	0.14849			64.34	67.25	65.795	2.05768			75.96	60.9	68.43	10.649			55.27	57.54	56.405	1.60513			24.37	22.21	23.29	1.52735			28.82	49.84	39.33	14.8634
70	46.64	46.37	46.505	0.19092			112.89	116.14	114.515	2.2981			125.88	101.62	113.75	17.1544			89.54	95.38	92.46	4.1295			45.53	41.36	43.445	2.94864			61.85	89.86	75.855	19.8061
80	76.29	75.43	75.86	0.60811			173.89	180.12	177.005	4.40528			198.79	164.56	181.675	24.2043			143.81	151.33	147.57	5.31744			72.82	70.08	71.45	1.93747			126.92	166.58	146.75	28.0438
90	124.82	122.72	123.77	1.48492			285.55	290.76	288.155	3.68403			306.39	261.53	283.96	31.7208			220.79	236.98	228.885	11.4481			116.39	119.03	117.71	1.86676			254.21	301.1	277.655	33.1562
100	201.79	199.33	200.56	1.73948			441.74	453.94	447.84	8.6267			490.51	431.44	460.975	41.7688			325.57	354.62	340.095	20.5415			191.94	207.51	199.725	11.0097			501.98	549.29	525.635	33.4532
110	318.39	317.48	317.935	0.64347			691.2	709.31	700.255	12.8057			763.62	698.21	730.915	46.2518			500.67	548.31	524.49	33.6866			314.73	361.55	338.14	33.1067			758.69	844.86	801.775	60.9314
120	492.43	491.52	491.975	0.64347			1103.34	1114.02	1108.68	7.5519			1146.06	1049.22	1097.64	68.4762			773.82	856.2	815.01	58.2515			488.76	556.25	522.505	47.7226			1645.95	1722.37	1684.16	54.0371
130	803.85	796.98	800.415	4.85782			1951.62	1892.53	1922.08	41.7829			1715.23	1697.91	1706.57	12.2471			1240.7	1418.43	1329.57	125.674			776.36	993.76	885.06	153.725			2056.58	2155.56	2106.07	69.9894
140	1273.96	1238.5	1256.23	25.074			2452.49	2451.24	2451.86	0.88388			2447.46	2349.74	2398.6	69.0985			1772.65	1942.61	1857.63	120.18			1132.09	1363.22	1247.65	163.434			2909.18	3204.31	3056.74	208.688
150	1896.55	1845.78	1871.16	35.8998			4089.7	3944.85	4017.28	102.424			3510.28	3360.01	3435.14	106.257			2564.87	2946.08	2755.47	269.556			1693.46	1997.39	1845.42	214.911			4163.71	4290.19	4226.95	89.4349
160	2758.46	2711.19	2734.82	33.4249			4669.62	4651.7	4660.66	12.6714			4597.93	4489.38	4543.65	76.7564			3459.25	3761.85	3610.55	213.971			2569.38	2967.97	2768.68	281.846			5114.44	5102.1	5108.27	8.7257
170	3564.17	3654.6	3609.39	63.9437			5065.05	5079.29	5072.17	10.0692			5122.01	5120.12	5121.06	1.33643			4495.62	4637.98	4566.8	100.664			3925.88	4223.02	4074.45	210.11			5700.79	5695.71	5698.25	3.5921
180	4649.83	4746.45	4698.14	68.3207			5680.46	5686.7	5683.58	4.41235			5705.42	5704.27	5704.85	0.81317			5135.32	5271.61	5203.47	96.3716			5036.3	5202.43	5119.36	117.472			6139.06	6086.65	6112.85	37.0595
190	4982.68	5152.57	5067.62	120.13			5929.4	5919.76	5924.58	6.81651			5890.81	5952.88	5921.85	43.8901			5541.35	5638.37	5589.86	68.6035			5662.23	5781.44	5721.84	84.2942			6651.77	6539.9	6595.84	79.104
200							6204.26	6239.75	6222.01	25.0952			6346.22	6422.61	6384.41	54.0159			5980.84	6036.7	6008.77	39.499

## Sheet: Fig 6
			Mean	Standard Deviation					Mean	Standard Deviation					Mean	Standard Deviation					Mean	Standard Deviation					Mean	Standard Deviation					Mean	Standard Deviation
Temperature	O2	O2	Temperature	O2			O2	O2	Temperature	O2			O2	O2	Temperature	O2			O2	O2	Temperature	O2			O2	O2	Temperature	O2			O2	O2	Temperature	O2
℃	ppm	ppm	℃	ppm			ppm	ppm	℃	ppm			ppm	ppm	℃	ppm			ppm	ppm	℃	ppm			ppm	ppm	℃	ppm			ppm	ppm	℃	ppm
	Sample A-1	Sample A-2	Sample A				Sample B-1	Sample B-2	Sample B				Sample C-1	Sample C-2	Sample C				Sample D-1	Sample D-2	Sample D				Sample E-1	Sample E-2	Sample E				Sample F-1	Sample F-2	Sample F
30	0.213	0.209	0.211	0.00283			0.2131	0.2121	0.2126	0.000707107			0.2131	0.2121	0.21225	0.000212132			0.2133	0.2134	0.21335	7.07107e-05			0.2136	0.2135	0.21355	7.07107e-05			0.2133	0.2133	0.2133	0
40	0.2131	0.2121	0.2126	0.000707107			0.2128	0.2098	0.2113	0.00212			0.2128	0.2098	0.2123	0.000282843			0.2125	0.2128	0.21265	0.000212132			0.2134	0.2134	0.2134	0			0.2134	0.2133	0.21335	7.07107e-05
50	0.2125	0.2105	0.2115	0.00141			0.2123	0.2073	0.2098	0.00354			0.2123	0.2073	0.2116	0.000424264			0.2117	0.2119	0.2118	0.000141421			0.2125	0.2125	0.2125	0			0.2135	0.2132	0.21335	0.000212132
60	0.2126	0.2106	0.2116	0.00141			0.2107	0.2077	0.2092	0.00212			0.2107	0.2077	0.20995	0.000777817			0.211	0.2113	0.21115	0.000212132			0.2119	0.2121	0.212	0.000141421			0.2136	0.2129	0.21325	0.000494975
70	0.2108	0.2078	0.2093	0.00212			0.2084	0.2034	0.2059	0.00354			0.2084	0.2034	0.2082	0.000989949			0.2086	0.2093	0.20895	0.000494975			0.2111	0.2111	0.2111	0			0.2128	0.2117	0.21225	0.000777817
80	0.21	0.205	0.2075	0.00354			0.2068	0.2058	0.2063	0.000707107			0.2068	0.2058	0.20595	0.00106			0.2072	0.208	0.2076	0.000565685			0.2102	0.2102	0.2102	0			0.211	0.21	0.2105	0.000707107
90	0.2075	0.2045	0.206	0.00212			0.2028	0.2008	0.2018	0.00141			0.2028	0.2008	0.20225	0.0012			0.2049	0.2059	0.2054	0.000707107			0.2087	0.2084	0.20855	0.000212132			0.2081	0.2068	0.20745	0.000919239
100	0.2056	0.2046	0.2051	0.000707107			0.1981	0.1961	0.1971	0.00141			0.1981	0.1961	0.1967	0.00156			0.2017	0.2028	0.20225	0.000777817			0.2059	0.2059	0.2059	0			0.2041	0.2026	0.20335	0.00106
110	0.2017	0.1977	0.1997	0.00283			0.1913	0.1883	0.1898	0.00212			0.1913	0.1883	0.1891	0.0017			0.197	0.1984	0.1977	0.000989949			0.2026	0.2024	0.2025	0.000141421			0.1973	0.1958	0.19655	0.00106
120	0.1977	0.1937	0.1957	0.00283			0.1805	0.1795	0.18	0.000707107			0.1805	0.1795	0.1794	0.0024			0.1902	0.192	0.1911	0.00127			0.1972	0.1974	0.1973	0.000141421			0.1912	0.1886	0.1899	0.00184
130	0.1906	0.1856	0.1881	0.00354			0.1602	0.1552	0.1577	0.00354			0.1602	0.1552	0.1644	0.00141			0.1789	0.1819	0.1804	0.00212			0.1908	0.1908	0.1908	0			0.1711	0.1684	0.16975	0.00191
140	0.1809	0.1769	0.1789	0.00283			0.1479	0.1449	0.1464	0.00212			0.1479	0.1449	0.14815	0.00177			0.1684	0.172	0.1702	0.00255			0.1825	0.1821	0.1823	0.000282843			0.1569	0.1547	0.1558	0.00156
150	0.1691	0.1651	0.1671	0.00283			0.1156	0.1146	0.1151	0.000707107			0.1156	0.1146	0.1275	0.00325			0.1552	0.1592	0.1572	0.00283			0.1711	0.1706	0.17085	0.000353553			0.1434	0.1365	0.13995	0.00488
160	0.1553	0.1523	0.1538	0.00212			0.0981	0.0941	0.0961	0.00283			0.0981	0.0941	0.10395	0.00346			0.14	0.1438	0.1419	0.00269			0.1549	0.155	0.15495	7.07107e-05			0.121	0.1153	0.11815	0.00403
170	0.1415	0.1365	0.139	0.00354			0.0817	0.0807	0.0812	0.000707107			0.0817	0.0807	0.0841	0.00283			0.1208	0.1238	0.1223	0.00212			0.1327	0.1349	0.1338	0.00156			0.098	0.094	0.096	0.00283
180	0.1244	0.1214	0.1229	0.00212			0.0461	0.0421	0.0441	0.00283			0.0461	0.0421	0.05905	0.00332			0.0998	0.1006	0.1002	0.000565685			0.1029	0.1083	0.1056	0.00382			0.0755	0.0682	0.07185	0.00516
190	0.1166	0.1146	0.1156	0.00141			0.0349	0.0329	0.0339	0.00141			0.0349	0.0329	0.0514	0.000424264			0.0837	0.0821	0.0829	0.00113			0.0772	0.0871	0.08215	0.007			0.0535	0.0489	0.0512	0.00325
